# Supplementary material for: Age at Natural Menopause and Blood Pressure Traits: Mendelian Randomization Study
Source: J Clin Med. 2021 Sep 22;10(19):4299. doi: 10.3390/jcm10194299 (PMC8509463; doi:10.3390/jcm10194299)
Supplement: Supplementary file 1 [file jcm-10-04299-s001.zip]

Archive with 1 entries (1 files):
- jcm-1350523-supplementary.pdf
